# Supplementary material for: Progression and Dissemination of Pulmonary Mycobacterium Avium Infection in a Susceptible Immunocompetent Mouse Model
Source: Int J Mol Sci. 2022 May 26;23(11):5999. doi: 10.3390/ijms23115999 (PMC9181083; doi:10.3390/ijms23115999)
Supplement: Supplementary file 1 [file ijms-23-05999-s001.zip]

Archive with 2 entries (2 files):
- Supplemental Figure and legends-merged IJMS.pdf
- Supplemental Tables S1-S6 merged.pdf
